# Supplementary material for: The Effect of High Pressure on Polymorphs of a Derivative of Blatter’s Radical: Identification of the Structural Signatures of Subtle Phase Transitions
Source: Cryst Growth Des. 2023 Jan 30;23(3):1915–24. doi: 10.1021/acs.cgd.2c01422 (PMC9983015; doi:10.1021/acs.cgd.2c01422)
Supplement: Supplementary file 2 — cg2c01422_si_002.zip [file cg2c01422_si_002.zip]

Archive with 8 entries (8 files):
- Movie1_1alpha_a.gif
- Movie2_1alpha_b.gif
- Movie3_1alpha_c.gif
- Movie4_1beta_a.gif
- Movie5_1beta_b.gif
- Movie6_1beta_c.gif
- Movie7_1alpha_voids.gif
- Movie8_1beta_voids.gif
